# Supplementary material for: CENP-A nucleosome clusters form rosette-like structures around HJURP during G1
Source: Nat Commun. 2019 Sep 30;10:4436. doi: 10.1038/s41467-019-12383-3 (PMC6769019; doi:10.1038/s41467-019-12383-3)
Supplement: Supplementary file 4 — Source Data [file 41467_2019_12383_MOESM4_ESM.xlsx]

## Sheet: Figure 2c
Figure 2c	t = 1,5h	radius (nm)	cell1	cell2	cell3	cell4	cell5		t = 3h	radius (nm)	cell1	cell2	cell3	cell4	cell5		t = 5h	radius (nm)	cell1	cell2	cell3	cell4	cell5		t = 8h	radius (nm)	cell1	cell2	cell3	cell4	cell5	cell6
		0	3.43858	4.1793	4.64621	3.82635	2.91051			0	3.88304	3.29695	5.13476	4.10616	5.41817			0	5.55115	5.7191	4.04265	7.71818	5.46431			0	5.46287	5.83707	5.76175	5.37638	6.73981	5.56446
		5	3.52501	4.01657	4.43908	3.72358	3.1106			5	3.94396	3.38037	5.20278	4.30398	5.37908			5	5.55243	5.81668	4.15738	7.64765	5.5728			5	5.63352	5.739	5.63634	5.41459	6.6385	5.72571
		10	3.72152	3.87151	4.24474	3.72739	3.43698			10	4.21554	3.46009	5.40692	4.58191	5.30088			10	5.62966	5.84904	4.3046	7.43468	5.74581			10	5.78037	5.71575	5.69997	5.53648	6.37931	5.9088
		15	3.79132	3.94262	4.17066	3.86178	3.74432			15	4.48562	3.54556	5.52042	4.77584	5.24442			15	5.70497	5.85319	4.35895	7.14127	5.82814			15	5.77515	5.76502	5.73911	5.45703	6.25681	6.00449
		20	4.02074	4.16365	4.16239	3.86212	3.94949			20	4.65367	3.70695	5.59423	4.85891	5.22927			20	5.71363	5.79383	4.35244	6.91407	5.85647			20	5.73603	5.79171	5.84976	5.37364	6.22735	5.93245
		25	4.28868	4.39008	4.22722	3.8188	4.19682			25	4.79548	3.91565	5.57429	4.88083	5.13575			25	5.6414	5.70464	4.39658	6.73135	5.88366			25	5.70509	5.66375	5.84905	5.37231	6.21322	5.70599
		30	4.58851	4.56457	4.47851	4.01855	4.51745			30	4.84793	4.18541	5.51244	4.91569	5.07719			30	5.6053	5.62151	4.51739	6.54467	5.85734			30	5.68724	5.53642	5.76651	5.32604	6.11494	5.55985
		35	4.84568	4.84518	4.90526	4.32465	4.9237			35	4.94822	4.60589	5.46274	5.05687	5.0929			35	5.58657	5.52305	4.60271	6.34974	5.78223			35	5.73826	5.46529	5.78757	5.28948	6.07475	5.54707
		40	5.0157	5.05554	5.34615	4.71024	5.31213			40	5.07901	5.0118	5.47834	5.20451	5.14528			40	5.51115	5.42139	4.70152	6.12228	5.67431			40	5.69396	5.3625	5.6454	5.27082	5.96732	5.45337
		45	5.15525	5.17213	5.68232	5.08566	5.64953			45	5.20428	5.23656	5.58908	5.46161	5.12818			45	5.39573	5.286	4.805	5.79572	5.51698			45	5.51314	5.20374	5.44618	5.21668	5.75298	5.25984
		50	5.34377	5.34477	5.92912	5.27731	5.95256			50	5.29098	5.36551	5.67814	5.75768	5.18284			50	5.22626	5.18117	4.84705	5.3926	5.29477			50	5.26306	5.02273	5.15679	5.03123	5.34999	5.07282
		55	5.51554	5.51248	6.03333	5.47366	6.17187			55	5.31096	5.43963	5.68575	5.8948	5.25989			55	5.00858	5.06186	4.88291	5.02642	5.10371			55	4.97755	4.82448	4.89173	4.79185	4.91871	4.9264
		60	5.60332	5.6274	6.09516	5.67224	6.33873			60	5.31764	5.51061	5.55193	5.83804	5.23262			60	4.75656	4.88017	4.95119	4.60349	4.81046			60	4.66866	4.55727	4.59816	4.61155	4.50093	4.75141
		65	5.58049	5.70871	5.87655	5.75233	6.24377			65	5.31762	5.51638	5.31425	5.63524	5.13967			65	4.42628	4.61996	4.88957	4.12939	4.4788			65	4.35897	4.32174	4.27191	4.4434	4.10292	4.45023
		70	5.43281	5.61899	5.46078	5.54448	5.80306			70	5.18976	5.28699	4.98292	5.23825	5.01361			70	4.01759	4.30703	4.71776	3.63311	4.13445			70	4.01068	4.05861	3.96571	4.2047	3.75495	4.15907
		75	5.16648	5.37834	5.03475	5.03862	5.08006			75	4.87964	4.84578	4.57456	4.66627	4.73908			75	3.51868	3.91819	4.45253	3.17511	3.73898			75	3.65305	3.73231	3.58806	3.85875	3.38683	3.85594
		80	4.77669	4.95953	4.51538	4.4587	4.18997			80	4.47472	4.28341	4.10283	4.02708	4.31098			80	2.98642	3.47928	4.09639	2.75711	3.31197			80	3.29262	3.38641	3.21705	3.54794	3.00361	3.44405
		85	4.22978	4.40556	3.98283	3.91072	3.37085			85	4.02152	3.62857	3.54566	3.36183	3.8081			85	2.4489	3.08144	3.71215	2.36252	2.87464			85	2.95322	3.08216	2.84605	3.27674	2.61884	3.04504
		90	3.59639	3.75393	3.34838	3.41005	2.61762			90	3.50879	2.99136	2.97815	2.74296	3.2868			90	1.94085	2.69636	3.27988	2.01792	2.48024			90	2.61992	2.72142	2.43747	2.92666	2.23051	2.63851
		95	3.0095	3.13654	2.79232	2.93238	1.98039			95	3.0013	2.44528	2.4495	2.22822	2.84146			95	1.47937	2.33709	2.84573	1.73174	2.16183			95	2.29693	2.26795	2.04394	2.51656	1.86739	2.20199
		100	2.44882	2.60568	2.35666	2.49984	1.47314			100	2.51798	1.94332	1.99714	1.76646	2.43613			100	1.03624	2.00304	2.43536	1.4748	1.88825			100	1.97327	1.81714	1.72127	2.11727	1.5146	1.77623
		105	1.92808	2.13316	1.97013	2.08287	1.05425			105	2.04639	1.46485	1.60929	1.38056	2.06482			105	0.643037	1.67604	2.06968	1.25443	1.63808			105	1.66093	1.436	1.44031	1.73857	1.20158	1.42094
		110	1.48781	1.7329	1.6228	1.68997	0.725331			110	1.65004	1.04641	1.28661	1.08077	1.70831			110	0.302936	1.40808	1.72503	1.07681	1.41741			110	1.38649	1.13575	1.18749	1.41071	0.938756	1.12216
		115	1.10896	1.39842	1.36524	1.32435	0.490977			115	1.3256	0.732788	1.03321	0.824369	1.39028			115	0.0220462	1.17242	1.42689	0.939404	1.21641			115	1.15287	0.877455	0.949066	1.10934	0.710135	0.873457
		120	0.806142	1.14876	1.19221	0.979024	0.335871			120	1.04999	0.457717	0.826555	0.618856	1.11238			120	-0.196931	0.971718	1.17173	0.829985	1.03263			120	0.95622	0.655074	0.747353	0.874914	0.517866	0.689689
		125	0.590881	0.943442	1.06126	0.668557	0.237699			125	0.80518	0.234468	0.650584	0.435797	0.855578			125	-0.372946	0.779124	0.960287	0.733823	0.870159			125	0.788656	0.476574	0.563155	0.686255	0.37386	0.557051
		130	0.437843	0.789901	0.942819	0.426168	0.170138			130	0.606566	0.0566584	0.503477	0.270174	0.64727			130	-0.512447	0.606531	0.789769	0.645332	0.736202			130	0.648573	0.329868	0.392413	0.538601	0.271268	0.455376
		135	0.320921	0.676324	0.841078	0.238354	0.122718			135	0.450565	-0.0989815	0.390004	0.142427	0.497519			135	-0.612082	0.4698	0.649901	0.569893	0.625545			135	0.531505	0.208174	0.250597	0.421574	0.184197	0.357302
		140	0.219246	0.586114	0.766741	0.0936409	0.073915			140	0.336442	-0.220329	0.310833	0.048295	0.375863			140	-0.68106	0.363218	0.538893	0.50932	0.512807			140	0.429764	0.10357	0.134062	0.328127	0.106951	0.284322
		145	0.142219	0.510519	0.70647	-0.00818047	0.0271576			145	0.251622	-0.306499	0.256704	-0.0246886	0.279325			145	-0.728718	0.278505	0.446842	0.463231	0.403418			145	0.348633	0.0163308	0.0424634	0.247229	0.0465376	0.215498
		150	0.0867771	0.447511	0.663787	-0.0784833	-0.0110601			150	0.186443	-0.371114	0.210419	-0.0872119	0.209577			150	-0.770655	0.209564	0.376883	0.423673	0.31563			150	0.280412	-0.0538023	-0.0398357	0.180934	-0.00267086	0.153099
		155	0.044619	0.399572	0.63014	-0.141371	-0.0355464			155	0.133203	-0.413432	0.169347	-0.132217	0.153692			155	-0.791857	0.159433	0.325867	0.39265	0.248753			155	0.218245	-0.108665	-0.104892	0.127819	-0.0401572	0.111053
		160	0.0135009	0.361883	0.584463	-0.203022	-0.0511914			160	0.0898221	-0.443983	0.135485	-0.159035	0.106253			160	-0.749606	0.121346	0.286626	0.371907	0.187924			160	0.163197	-0.151385	-0.151888	0.0811803	-0.0719022	0.0790497

## Sheet: Figure 4c
Figure 4c	CENP-A (red)	radius (nm)	-190	-170	-150	-130	-110	-90	-70	-50	-30	-10	10	30	50	70	90	110	130	150	170	190
		cell1	0.00346745	0.00839667	0.00805219	0.0197082	0.0415919	0.0707617	0.103528	0.0797899	0.102482	0.0622215	0.0622215	0.102482	0.0797899	0.103528	0.0707617	0.0415919	0.0197082	0.00805219	0.00839667	0.00346745
		cell2	0.0021403	0.00401029	0.0086913	0.0216209	0.0381649	0.0586065	0.0809897	0.109558	0.0865143	0.0897038	0.0897038	0.0865143	0.109558	0.0809897	0.0586065	0.0381649	0.0216209	0.0086913	0.00401029	0.0021403
		cell3	0.00335266	0.00600562	0.00860976	0.018929	0.0363324	0.0603071	0.0806542	0.104015	0.0997686	0.0820255	0.0820255	0.0997686	0.104015	0.0806542	0.0603071	0.0363324	0.018929	0.00860976	0.00600562	0.00335266
		cell4	0.00275695	0.00583825	0.0102926	0.020359	0.0378454	0.0591213	0.0834963	0.0992503	0.0983313	0.0827086	0.0827086	0.0983313	0.0992503	0.0834963	0.0591213	0.0378454	0.020359	0.0102926	0.00583825	0.00275695
		cell5	0.00173841	0.0037836	0.0097351	0.0192562	0.0372968	0.0668322	0.0799669	0.102914	0.0950331	0.0834437	0.0834437	0.0950331	0.102914	0.0799669	0.0668322	0.0372968	0.0192562	0.0097351	0.0037836	0.00173841
	HJURP (green)	radius (nm)	-190	-170	-150	-130	-110	-90	-70	-50	-30	-10	10	30	50	70	90	110	130	150	170	190
		cell1	0.00819416	0.00442119	0.00357906	0.0111501	0.0283071	0.0507033	0.0636561	0.100929	0.127057	0.102003	0.102003	0.127057	0.100929	0.0636561	0.0507033	0.0283071	0.0111501	0.00357906	0.00442119	0.00819416
		cell2	0.00395464	0.00235728	0.00734684	0.0169543	0.0100184	0.0267158	0.0780006	0.089164	0.135249	0.13024	0.13024	0.135249	0.089164	0.0780006	0.0267158	0.0100184	0.0169543	0.00734684	0.00235728	0.00395464
		cell3	0.0147521	0.0131082	0.0163647	0.0149988	0.0216825	0.0402348	0.0544662	0.0853055	0.0911086	0.147979	0.147979	0.0911086	0.0853055	0.0544662	0.0402348	0.0216825	0.0149988	0.0163647	0.0131082	0.0147521
		cell4	0.00749709	0.0164789	0.0142445	0.0200884	0.0315105	0.0511746	0.0671525	0.0702728	0.0838841	0.137697	0.137697	0.0838841	0.0702728	0.0671525	0.0511746	0.0315105	0.0200884	0.0142445	0.0164789	0.00749709
		cell5	0.00599079	0.00840107	0.0138165	0.0218894	0.0336789	0.0379417	0.0420324	0.0695836	0.117404	0.149261	0.149261	0.117404	0.0695836	0.0420324	0.0379417	0.0336789	0.0218894	0.0138165	0.00840107	0.00599079

## Sheet: Figure 4d
Figure 4d	CENP-A (red)	radius (nm)	-190	-170	-150	-130	-110	-90	-70	-50	-30	-10	10	30	50	70	90	110	130	150	170	190
		cell1	0.00573154	0.00788411	0.00837687	0.0209422	0.0475959	0.0823726	0.0729984	0.0879571	0.103315	0.0628265	0.0628265	0.103315	0.0879571	0.0729984	0.0823726	0.0475959	0.0209422	0.00837687	0.00788411	0.00573154
		cell2	0.00530987	0.00919857	0.0163662	0.0283261	0.0528895	0.0625876	0.0826317	0.08071	0.0863149	0.0756656	0.0756656	0.0863149	0.08071	0.0826317	0.0625876	0.0528895	0.0283261	0.0163662	0.00919857	0.00530987
		cell3	0.00420031	0.00901337	0.0177346	0.0252923	0.0445946	0.057342	0.0697732	0.0798059	0.0805153	0.111728	0.111728	0.0805153	0.0798059	0.0697732	0.057342	0.0445946	0.0252923	0.0177346	0.00901337	0.00420031
		cell4	0.00457415	0.00794476	0.0102568	0.0196945	0.0337385	0.0557208	0.0728155	0.0944252	0.0904321	0.110398	0.110398	0.0904321	0.0944252	0.0728155	0.0557208	0.0337385	0.0196945	0.0102568	0.00794476	0.00457415
		cell5	0.00133172	0.00237213	0.00574584	0.0143545	0.0330661	0.0519234	0.0698085	0.0963087	0.111227	0.113862	0.113862	0.111227	0.0963087	0.0698085	0.0519234	0.0330661	0.0143545	0.00574584	0.00237213	0.00133172
	HJURP (green)	radius (nm)	-190	-170	-150	-130	-110	-90	-70	-50	-30	-10	10	30	50	70	90	110	130	150	170	190
		cell1	0.000252944	0.00141351	0	0.00258781	0.00611665	0.0112139	0.00137313	0	0	0	0	0	0	0.00137313	0.0112139	0.00611665	0.00258781	0	0.00141351	0.000252944
		cell2	0.00105464	0.000982259	0.00222645	0.000513797	0.00182164	0.00185538	0.00381678	0.00400761	0.00333968	0.00333968	0.00333968	0.00333968	0.00400761	0.00381678	0.00185538	0.00182164	0.000513797	0.00222645	0.000982259	0.00105464
		cell3	0.00123519	0.00127432	0.00108317	0.000763774	0.000574408	0.00270793	0.00593165	0.00216634	0.00270793	0.00451321	0.00451321	0.00270793	0.00216634	0.00593165	0.00270793	0.000574408	0.000763774	0.00108317	0.00127432	0.00123519
		cell4	0.00253098	0.00282874	0.00309536	0.00267868	0.00180898	0.00239522	0.0023689	0.00165823	0.00110549	0.00248734	0.00248734	0.00110549	0.00165823	0.0023689	0.00239522	0.00180898	0.00267868	0.00309536	0.00282874	0.00253098
		cell5	0.000432947	0.00145165	0.0005484	0.00189831	0.00149564	0.003656	0.00470057	0.0032904	0.005484	0	0	0.005484	0.0032904	0.00470057	0.003656	0.00149564	0.00189831	0.0005484	0.00145165	0.000432947
